# Supplementary material for: Co-cultivation and transcriptome sequencing of two co-existing fish pathogens Moritella viscosa and Aliivibrio wodanis
Source: BMC Genomics. 2015 Jun 10;16(1):447. doi: 10.1186/s12864-015-1669-z (PMC4462113; doi:10.1186/s12864-015-1669-z)
Supplement: Additional file 3: — M. viscosa and A. wodanis genes that are more than 2-fold up- or down regulated (p-value < 0.05) in co-infection versus single infection. [file 12864_2015_1669_MOESM3_ESM.xlsx]

## Sheet: Additional file 3a
Additional file 3a. M. viscosa genes that are more than 2-fold down regulated (p-value < 0.05) in coinfection versus single infection
Gene	Locus_tag	Product	Fold Change	pValue
-	MVISrRNA_0028	5S ribosomal RNA	-4,5	5.491349705141732E-29
-	MVISsRNA_0030	putative sRNA	-4,5	0.002831083273593522
-	MVIStRNA_0117	transfer RNA-Phe	-4,4	6.239809190804744E-6
-	MVIStRNA_0118	transfer RNA-Asn	-4,4	0.006664099842718097
-	MVIStRNA_0054	transfer RNA-Ser	-4,2	0.04739573441706457
-	MVISsRNA_0003	putative sRNA	-4,2	1.569995529052003E-23
-	MVISsRNA_0216	putative sRNA	-4,2	2.0188590959792055E-24
-	MVISsRNA_0031	putative sRNA	-4,1	3.2120842429063813E-18
-	MVIStRNA_0091	transfer RNA-Ser	-4,1	0.019234607234359075
-	MVIStRNA_0050	transfer RNA-Ser	-4,0	0.038531259338275635
-	MVISsRNA_0254	putative sRNA	-3,9	1.5951325673014507E-21
-	MVISrRNA_0015	5S ribosomal RNA	-3,9	5.524154733268347E-20
-	MVISrRNA_0009	5S ribosomal RNA	-3,9	1.945051589045768E-17
-	MVISrRNA_0003	5S ribosomal RNA	-3,9	2.0539532266698336E-17
-	MVISrRNA_0018	5S ribosomal RNA	-3,9	2.0911797230998811E-16
-	MVISrRNA_0025	5S ribosomal RNA	-3,8	1.572319927846733E-18
-	MVIStRNA_0090	transfer RNA-Ser	-3,7	0.02222351761043999
-	MVISrRNA_0012	5S ribosomal RNA	-3,6	1.2833599882863243E-13
-	MVISrRNA_0031	5S ribosomal RNA	-3,6	1.9955309893154593E-14
-	MVIStRNA_0116	transfer RNA-Thr	-3,6	2.3351789701573484E-4
-	MVISrRNA_0022	5S ribosomal RNA	-3,4	1.8498764839517272E-14
-	MVISrRNA_0019	5S ribosomal RNA	-3,4	5.22652439635635E-16
-	MVIStRNA_0115	transfer RNA-Phe	-3,4	3.5929281022918357E-5
-	MVISrRNA_0006	5S ribosomal RNA	-3,3	3.569313843430681E-11
-	MVISsRNA_0257	putative sRNA	-3,3	3.036371616966655E-11
-	MVIStRNA_0040	transfer RNA-Asp	-3,3	2.8300853894699593E-4
-	MVIStRNA_0129	transfer RNA-Asp	-3,3	2.4611331595899384E-4
-	MVIStRNA_0111	transfer RNA-Phe	-3,3	0.002351227102017848
-	MVISsRNA_0048	putative sRNA	-3,2	4.024628460955789E-11
-	MVIStRNA_0005	transfer RNA-Asp	-3,2	0.00276912175203096
-	MVISsRNA_0120	putative sRNA	-3,1	0.0032948702737205186
-	MVIStRNA_0114	transfer RNA-Thr	-3,1	1.78242535855094E-4
-	MVIStRNA_0024	transfer RNA-Asp	-3,0	0.0044718591093115545
-	MVIStRNA_0107	transfer RNA-Asp	-3,0	7.370662625191861E-4
-	MVIStRNA_0113	transfer RNA-Phe	-3,0	0.001452822280634858
hasA	MVIS_3630	heme acquisition protein HasA	-2,9	3.182155735918164E-8
-	MVIStRNA_0012	transfer RNA-Lys	-2,8	0.028241408333463527
-	MVIStRNA_0035	transfer RNA-Arg	-2,8	0.02601357580467937
-	MVIStRNA_0112	transfer RNA-Thr	-2,8	0.005953245560460369
-	MVIStRNA_0049	transfer RNA-Tyr	-2,7	0.040582248073415254
-	MVIStRNA_0011	transfer RNA-Met	-2,7	0.0227823951484318
-	MVIS_0126	putative uncharacterized protein	-2,7	3.676749115346139E-5
-	MVIStRNA_0034	transfer RNA-Arg	-2,7	0.011789118851854298
-	MVIStRNA_0071	transfer RNA-Met	-2,6	4.209222007864652E-4
-	MVIStRNA_0008	transfer RNA-Met	-2,6	0.012643104298802539
-	MVIStRNA_0075	transfer RNA-Lys	-2,6	0.016547176328284726
-	MVIS_2698	putative exported serine protease	-2,6	1.2767948025019377E-7
-	MVIS_0867	transposase, IS3 family	-2,6	1.1751154099329512E-6
-	MVIStRNA_0061	transfer RNA-Asn	-2,6	0.016334559694900812
-	MVIStRNA_0069	transfer RNA-Lys	-2,6	5.633730981339218E-4
-	MVIS_2101	putative exported protein	-2,6	4.01013903453456E-7
-	MVIStRNA_0060	transfer RNA-Asn	-2,6	7.723322225231217E-7
-	MVIStRNA_0058	transfer RNA-Asn	-2,6	1.6483033441938086E-6
-	MVIStRNA_0009	transfer RNA-Lys	-2,5	0.033089494696621764
-	MVIS_3519	putative sigma-54 modulation protein	-2,5	1.654208216507539E-5
-	MVIS_0987	putative uncharacterized protein	-2,5	6.483996458334816E-6
-	MVIStRNA_0057	transfer RNA-Asn	-2,5	0.0025663049922549385
-	MVIStRNA_0059	transfer RNA-Asn	-2,5	2.499445909609815E-6
-	MVIStRNA_0068	transfer RNA-Met	-2,5	0.02122320263171345
-	MVIStRNA_0074	transfer RNA-Met	-2,5	0.009375430736160366
-	MVIStRNA_0072	transfer RNA-Lys	-2,5	0.0012904592294918427
-	MVIS_2181	outer membrane protein A	-2,4	6.500102541932645E-6
-	MVIStRNA_0073	transfer RNA-Val	-2,4	0.01968038918807773
-	MVIStRNA_0070	transfer RNA-Val	-2,4	0.001238056720929315
-	MVIStRNA_0001	transfer RNA-Ile	-2,3	0.012749371218368702
-	MVIStRNA_0003	transfer RNA-Ile	-2,3	0.012747582308168016
-	MVIStRNA_0014	transfer RNA-Ile	-2,3	0.012747582308168016
-	MVIStRNA_0020	transfer RNA-Ile	-2,3	0.012747582308168016
-	MVIStRNA_0022	transfer RNA-Ile	-2,3	0.012747582308168016
-	MVIStRNA_0038	transfer RNA-Ile	-2,3	0.012747582308168016
-	MVIStRNA_0097	transfer RNA-Ile	-2,3	0.012747582308168016
-	MVIStRNA_0109	transfer RNA-Ile	-2,3	0.012747582308168016
-	MVIStRNA_0120	transfer RNA-Ile	-2,3	0.012747582308168016
-	MVIStRNA_0122	transfer RNA-Ile	-2,3	0.012747582308168016
-	MVIStRNA_0131	transfer RNA-Ile	-2,3	0.012747582308168016
huvZ	MVIS_3833	heme iron utilization protein HuvZ	-2,3	4.1150481737620885E-4
-	MVIS_3493	universal stress protein UspA	-2,3	1.2179408503897682E-4
hupA	MVIS_0450	DNA-binding protein HU-alpha	-2,3	3.666998827097042E-5
-	MVIS_2959	transposase, IS3 family IS51 group	-2,2	3.5376295294998186E-5
-	MVIS_4009	putative DNA-binding protein	-2,2	5.202850227717691E-4
-	MVIS_0874	transposase, IS3 family IS51 group	-2,2	3.387230038555497E-5
-	MVIStRNA_0002	transfer RNA-Ala	-2,2	0.010745639075164942
-	MVIStRNA_0004	transfer RNA-Ala	-2,2	0.010745639075164942
-	MVIStRNA_0015	transfer RNA-Ala	-2,2	0.010745639075164942
-	MVIStRNA_0021	transfer RNA-Ala	-2,2	0.010745639075164942
-	MVIStRNA_0023	transfer RNA-Ala	-2,2	0.010745639075164942
-	MVIStRNA_0039	transfer RNA-Ala	-2,2	0.010745639075164942
-	MVIStRNA_0096	transfer RNA-Ala	-2,2	0.010745639075164942
-	MVIStRNA_0108	transfer RNA-Ala	-2,2	0.010745639075164942
-	MVIStRNA_0119	transfer RNA-Ala	-2,2	0.010745639075164942
-	MVIStRNA_0121	transfer RNA-Ala	-2,2	0.010745639075164942
-	MVIStRNA_0130	transfer RNA-Ala	-2,2	0.010745639075164942
-	MVIS_1145	transposase, IS3 family IS51 group	-2,2	3.295874039959216E-5
-	MVIS_2166	transposase, IS3 family IS51 group	-2,2	3.2563620691055634E-5
adhB	MVIS_0714	alcohol dehydrogenase 2	-2,2	1.3314848894919486E-4
-	MVISsRNA_0235	putative sRNA	-2,2	0.016611692424593913
-	MVIS_0865	transposase, IS3 family (fragment)	-2,2	5.705272929909838E-4
-	MVIS_0971	transposase, IS3 family IS51 group	-2,2	3.470348992732012E-5
-	MVIS_0125	putative uncharacterized protein	-2,1	0.04013134809628457
-	MVIS_4086	phage shock protein A	-2,1	0.003735420134937191
-	MVISsRNA_0004	putative sRNA	-2,1	0.0016663498147482328
rplN	MVIS_4292	50S ribosomal protein L14	-2,1	8.450175494915249E-4
-	MVIStRNA_0030	transfer RNA-Gly	-2,1	0.014252729212206564
-	MVIStRNA_0048	transfer RNA-Tyr	-2,1	0.006002672081998362
zapB	MVIS_0175	cell division protein ZapB	-2,1	0.005821331932015873
atpF	MVIS_0008	ATP synthase B chain	-2,1	0.0014827244184549655
-	MVIS_1598	acyl CoA binding protein	-2,0	0.024460253092084584
-	MVISsRNA_0047	putative sRNA	-2,0	0.004059721964713548
rplU	MVIS_0509	50S ribosomal protein L21	-2,0	0.005597402113759592
rplL	MVIS_0218	50S ribosomal subunit protein L7/L12	-2,0	0.010932772537445403
-	MVIS_1117	UPF0265 protein	-2,0	0.004656442669884266
-	MVIStRNA_0047	transfer RNA-Tyr	-2,0	0.020304744976614195
hasR	MVIS_3629	TonB-dependent heme receptor	-2,0	1.537472714399243E-4
cnf1	MVIS_2226	hypothetical protein cytotoxic necritizing factor	-2,0	1.6422212586027855E-4

## Sheet: Additional file 3b
Additional file 3b. M. viscosa genes that are more than 2-fold up regulated (p-value < 0.05) in coinfection versus single infection
Gene	Locus_tag	Product	Fold Change	pValue
-	MVIS_p41_03	putative uncharacterized protein	4.375	5.460532540417145E-7
-	MVIS_1909	putative uncharacterized protein	4.18182	0.01150326475229312
-	MVIS_p41_04	putative lipoprotein	3.63636	1.7605634229539565E-5
-	MVIS_2646	ferredoxin	3.58333	0.03881849103964358
-	MVIS_2802	putative uncharacterized protein	3.44444	0.043412492049783306
-	MVIS_p41_05	putative uncharacterized protein	3.29167	8.576005343044438E-14
-	MVISsRNA_0114	putative sRNA	3.26667	0.02314113502698633
-	MVISsRNA_0210	putative sRNA	3.15385	0.02422858594827886
-	MVIS_1882	putative uncharacterized phage protein	3.125	0.014201691159157802
-	MVIS_1701	membrane protein	3	0.01757764750469672
-	MVISsRNA_0067	putative sRNA	2.94444	0.012545482935103896
-	MVISsRNA_0130	putative sRNA	2.86667	0.04601121617828355
-	MVISsRNA_0073	putative sRNA	2.76471	0.02462059646638575
-	MVISsRNA_0102	putative sRNA	2.71429	0.04840015526462306
-	MVIS_2612	putative exported protein	2.70588	2.902065699830665E-4
-	MVIS_p41_02	putative uncharacterized protein	2.70588	6.066407527098502E-4
-	MVIS_4022	putative uncharacterized protein	2.66667	0.018084469785110743
udk	MVIS_2433	uridine kinase	2.63636	4.327771565752995E-4
-	MVISsRNA_0112	putative sRNA	2.61905	0.047495251055549664
-	MVISsRNA_0244	putative sRNA	2.6087	0.029517462992403112
-	MVIS_3647	putative uncharacterized protein	2.5625	0.01423383729859686
-	MVIS_1573	putative uncharacterized protein	2.52632	0.04078691099360303
-	MVIS_1856	putative uncharacterized phage protein	2.48148	0.0029100707362338706
-	MVIS_1861	putative uncharacterized membrane associated phage protein	2.45	0.037562886152357255
-	MVIS_1880	putative uncharacterized phage protein	2.40909	0.04777681994896452
-	MVIS_1938	membrane protein	2.3913	0.005003219085929671
-	MVIS_3187	putative uncharacterized protein	2.24	0.027986313654996837
-	MVIS_2161	putative exported protein	2.24	1.3346654077672532E-4
-	MVIS_4029	ethyl tert-butyl ether degradation EthD	2.23333	0.03203163685220995
-	MVIS_2033	ATP-dependent protease La	2.22727	0.011315026046822298
apaG	MVIS_3823	protein apaG	2.19231	0.030929114763140846
-	MVIS_2629	membrane protein	2.17241	0.04105486603029928
-	MVIS_1879	putative uncharacterized phage protein	2.16667	0.005757017748962826
tusB	MVIS_0253	protein TusB	2.16667	0.03281248163129564
-	MVIS_4379	putative uncharacterized protein	2.15	0.002657657915901659
-	MVIS_2237	putative uncharacterized protein	2.13636	0.04088712269032407
-	MVIS_2982	cytochrome b561	2.13333	0.005979859827782679
mts2-Q	MVIS_2824	putative type VI secretion lysozyme-related protein VasS	2.07692	0.03733569409826031
-	MVIS_2504	HTH-type transcriptional regulator, AraC family (fragment)	2.07407	0.04455653860112135
seqA	MVIS_3063	protein SeqA	2.04167	0.013798052468226763
sdhB	MVIS_1974	succinate dehydrogenase iron-sulfur protein	2.02857	2.914137442187091E-4
tdk	MVIS_2563	thymidine kinase	2	0.006211239045139631
-	MVIS_1881	putative uncharacterized phage protein	2	0.00666771563501319
-	MVIS_2264	UPF0260 protein	2	0.014578204717011435
-	MVIS_3071	putative pilus assembly protein	2	0.02254396164989535
-	MVIS_2104	putative extracellular nuclease (fragment)	2	0.02270376215704294
-	MVIS_1550	putative uncharacterized protein	2	3.283229796982652E-4
-	MVIS_1075	putative uncharacterized protein	1.97436	0.015781811527367084

## Sheet: Additional file 3c
Additional file 3c. A. wodanis genes that are more than 2-fold down regulated (p-value < 0.05) in coinfection versus single infection
Gene	Locus_tag	Product	Fold Change	pValue
-	AWOD_I_1276	putative uncharacterized protein	-4,3	1.1970130893061901E-4
-	AWOD_II_sRNA_007	putative sRNA	-4,1	0.0023127149113295635
-	AWOD_II_0951	putative uncharacterized protein	-3,3	2.853127056332236E-7
-	AWOD_II_0472	putative uncharacterized phage protein	-3,2	3.3452631464105263E-7
-	AWOD_II_0473	putative uncharacterized phage protein	-3,1	6.711318108688377E-6
-	AWOD_I_1044	putative uncharacterized protein	-3,1	4.5914283052434526E-5
-	AWOD_II_0882	fimbrial protein, Flp/Fap pilin component	-3,0	7.467594350469995E-11
-	AWOD_II_0618	UPF0265 protein	-3,0	1.3779473969223902E-12
-	AWOD_I_sRNA_068	putative sRNA	-2,9	2.97905049403493E-10
-	AWOD_II_0304	putative exported protein	-2,9	7.192915371374759E-10
-	AWOD_I_0656	putative uncharacterized protein	-2,8	4.175643146204228E-8
-	AWOD_I_1585	glutaredoxin-3 (grx3)	-2,7	1.3790358208416822E-6
tolA	AWOD_I_0943	TolA protein, membrane component	-2,7	3.4102479240076627E-7
-	AWOD_I_1411	putative cell wall lytic enzyme	-2,7	5.225031916178787E-10
-	AWOD_II_tRNA_007	transfer RNA-Glu	-2,7	4.925409265368485E-8
-	AWOD_I_1412	putative sucrose-6F-phosphate phosphohydrolase	-2,6	1.833273034325986E-9
-	AWOD_II_tRNA_006	transfer RNA-Lys	-2,6	1.8684814140845505E-7
-	AWOD_I_1656	putative uncharacterized protein	-2,6	8.906200618725925E-4
-	AWOD_I_sRNA_016	putative sRNA	-2,6	0.0012032049435874847
adhE	AWOD_I_0901	aldehyde-alcohol dehydrogenase	-2,5	2.2728085188279407E-6
pnuC	AWOD_I_1415	nicotinamide mononucleotide transporter PnuC	-2,5	2.2507455573839946E-9
-	AWOD_I_2188	putative exported protein	-2,5	1.295465590206931E-6
-	AWOD_I_tRNA_043	transfer RNA-Ser	-2,5	8.157644913150692E-8
-	AWOD_II_0631	membrane protein	-2,5	0.022070411220514192
-	AWOD_I_sRNA_044	putative sRNA	-2,5	2.296994758788786E-6
-	AWOD_I_0809	putative lipoprotein	-2,4	2.162382035938001E-6
rpmI	AWOD_I_1451	50S ribosomal subunit protein L35	-2,4	2.880115860803909E-6
-	AWOD_I_1086	methyl-accepting chemotaxis protein	-2,4	3.849772154884012E-6
-	AWOD_I_tRNA_055	transfer RNA-Ser	-2,4	3.0833404768948446E-8
-	AWOD_II_0883	putative uncharacterized protein	-2,4	0.001171412234378908
rplT	AWOD_I_1450	50S ribosomal protein L20	-2,4	3.958741925923156E-6
-	AWOD_I_0707	aminoacyl-histidine dipeptidase	-2,3	9.13758761159298E-6
-	AWOD_II_0442	putative uncharacterized protein	-2,3	1.1714132370242174E-4
pvsA;	AWOD_I_1559	vibrioferrin biosynthesis protein PvsA	-2,3	1.7580419487831445E-5
-	AWOD_I_1337	putative uncharacterized protein	-2,2	1.7515998016894764E-5
csrB2	AWOD_I_sRNA_005	CsrA-regulating small RNA CsrB2	-2,2	0.021861861839076943
-	AWOD_I_tRNA_068	transfer RNA-Gly	-2,2	4.74452434006547E-6
-	AWOD_II_0015	membrane protein	-2,2	1.5622609860385836E-6
-	AWOD_I_2148	lipoprotein, LysM domain	-2,2	1.9786081332507857E-5
-	AWOD_I_1600	2',3'-cyclic-nucleotide 2'-phosphodiesterase	-2,2	3.683446715119997E-5
glpT	AWOD_I_1598	glycerol-3-phosphate transporter	-2,2	3.29395177669644E-5
uspE	AWOD_I_1360	universal stress protein E	-2,2	3.281177652493159E-5
-	AWOD_I_2020	membrane protein	-2,2	8.836298186503281E-7
-	AWOD_I_1580	putative membrane protein	-2,2	3.388037940522727E-5
-	AWOD_I_sRNA_048	Bacterial signal recognition particle RNA	-2,2	2.3181462792341205E-6
-	AWOD_I_tRNA_057	transfer RNA-Phe	-2,2	5.422389009342376E-5
-	AWOD_II_0488	putative membrane protein	-2,2	5.0520515218482316E-5
-	AWOD_II_0755	membrane protein	-2,2	6.623344826955674E-5
-	AWOD_II_0248	transporter, extracellular solute-binding protein	-2,2	3.934377486369228E-5
-	AWOD_I_0203	aminotransferase	-2,1	2.0087491495291073E-5
-	AWOD_I_0968	putative phage integrase (fragment)	-2,1	9.415550549592493E-6
-	AWOD_I_1327	membrane protein	-2,1	0.002050088592893086
-	AWOD_II_0455	putative uncharacterized phage protein	-2,1	2.0346351318689633E-4
-	AWOD_p920_39	putative glycosyltransferase	-2,1	2.802864738026892E-5
-	AWOD_II_0789	putative uncharacterized protein	-2,1	8.394329550633088E-5
-	AWOD_II_0255	putative regulator, GGDEF family protein	-2,1	3.5659768435870205E-5
-	AWOD_I_2128	putative resolvase	-2,1	6.783469736019416E-5
-	AWOD_II_0921	putative uncharacterized protein	-2,1	1.3238861861318443E-4
-	AWOD_II_0953	transcriptional regulator	-2,1	2.527946463567341E-4
-	AWOD_I_1543	DNA repair protein (fragment)	-2,1	0.005059686097970283
-	AWOD_II_0065	putative bacterial signaling protein	-2,1	1.281306579365975E-4
csrB3	AWOD_I_sRNA_004	CsrA-regulating small RNA CsrB3	-2,1	0.029508083222806753
gcvH	AWOD_II_0446	glycine cleavage system H protein	-2,1	4.0026422610762655E-6
-	AWOD_I_1001	putative exported protein	-2,1	1.3542620584713354E-4
-	AWOD_I_0902	putative uncharacterized protein	-2,1	0.0014776179107216624
-	AWOD_I_1362	membrane protein	-2,1	6.266325248901737E-5
-	AWOD_II_0623	putative lipoprotein	-2,1	1.3518555567638619E-4
hns	AWOD_I_1753	DNA-binding protein H-NS	-2,0	3.972112135021813E-5
-	AWOD_II_sRNA_013	putative sRNA	-2,0	9.549406741470132E-4
-	AWOD_I_2089	putative acetoin utilization protein,	-2,0	0.0023750931395481456
rmf	AWOD_I_1379	ribosome modulation factor	-2,0	9.22959264528917E-6
-	AWOD_I_1209	putative uncharacterized protein	-2,0	2.411791300528859E-4
-	AWOD_I_tRNA_006	transfer RNA-Phe	-2,0	1.352904504382637E-4
gap	AWOD_I_0895	glyceraldehydes-3-phosphate dehydrogenase	-2,0	5.196711976098551E-4
thiS	AWOD_I_0035	thiamine biosynthesis protein ThiS	-2,0	1.848753489090481E-5
-	AWOD_II_0865	membrane protein	-2,0	0.0011665689609288224
-	AWOD_I_1489	putative uncharacterized protein	-2,0	0.011175032734894765
-	AWOD_I_1332	putative FAD dependent oxidoreductase (fragment)	-2,0	0.02880665667716459
-	AWOD_I_1456	putative uncharacterized phage protein	-2,0	1.5586543545946008E-5
-	AWOD_I_1468	putative uncharacterized phage protein	-2,0	2.8734941118825916E-5
-	AWOD_I_sRNA_046	putative sRNA	-2,0	3.015462485760524E-4
-	AWOD_I_1302	transposase (fragment)	-2,0	3.0772182413355887E-4
-	AWOD_I_tRNA_042	transfer RNA-Tyr	-2,0	6.184639518318123E-4
-	AWOD_II_tRNA_005	transfer RNA-Val	-2,0	1.715295348920277E-4
-	AWOD_p920_40	putative glycosyltransferase	-2,0	3.970670391880862E-4
xthA	AWOD_I_1687	exodeoxyribonuclease III	-2,0	4.0739225506238643E-4
-	AWOD_I_sRNA_014	putative sRNA	-2,0	6.660159369483794E-4

## Sheet: Additional file 3d
Additional file 3d. A. wodanis genes that are more than 2-fold up regulated (p-value < 0.05) in coinfection versus single infection
Gene	Locus_tag	Product	Fold Change	pValue
-	AWOD_p72_09	putative uncharacterized protein	5.78846	5.279386899843129E-24
-	AWOD_p150_04	acyltransferase	5.75	6.691734597355002E-30
repB	AWOD_p72_01	putative replication initiation protein	5.5625	2.1908563900012103E-19
-	AWOD_p72_08	putative phage integrase	5.49451	1.0715083925956153E-18
-	AWOD_p150_05	acyltransferase (pseudogene)	5.08696	1.420865244350096E-26
-	AWOD_p150_18	putative uncharacterized protein	4.97059	3.992661677922451E-13
-	AWOD_p150_08	putative phage gene	4.78788	1.4331500077071016E-11
-	AWOD_p72_06	putative DNA-binding protein	4.77027	1.2917531794237566E-15
-	AWOD_p150_16	putative uncharacterized protein	4.55556	2.3580882477208917E-10
-	AWOD_p150_15	putative uncharacterized protein	4.4375	2.20708907240959E-11
-	AWOD_p150_07	putative phage gene	4.41935	3.2820695414710426E-12
-	AWOD_p150_06	putative phage gene	4.33333	6.8499661777357705E-9
-	AWOD_p150_09	putative phage integrase	4.29697	3.6520316786840304E-16
-	AWOD_p72_04	putative uncharacterized protein	4.18687	7.280824628679277E-12
-	AWOD_p150_14	putative uncharacterized phage protein	4.17683	9.232809181622487E-5
repZ	AWOD_p150_03	putative replication initiation protein	4.09677	1.0127730950180983E-13
-	AWOD_II_0264	putative HTH-type transcriptional regulator	4	0.008383354067909495
-	AWOD_I_sRNA_062	putative sRNA	3.92593	3.489292391078804E-9
-	AWOD_p19_03	putative uncharacterized protein	3.74051	6.943100568397607E-8
-	AWOD_p150_17	putative acetyltransferase, GNAT family	3.52	1.9462967599998325E-5
-	AWOD_p19_01	Rep protein	3.51638	0.0032874044898829943
-	AWOD_p19_02	putative uncharacterized protein	3.46245	1.6159831860128383E-10
-	AWOD_p72_03	putative uncharacterized protein	3.41509	5.290249409009801E-10
-	AWOD_p150_13	putative phage gene	3.37255	2.547446347122336E-11
-	AWOD_p150_12	putative phage gene	3.35115	5.4221606623170406E-11
-	AWOD_p150_01	putative uncharacterized protein	3.27128	4.087121728051417E-6
trbI	AWOD_p920_09	conjugative transfer protein TrbI	3.2381	1.482291832333062E-4
-	AWOD_p72_05	putative uncharacterized protein	3.21622	2.441433521373599E-10
-	AWOD_II_0919	RNA polymerase, sigma 70 factor	3.16667	2.9970972800318616E-4
-	AWOD_p920_46	antirestriction protein (fragment)	3.14286	2.6423520106403862E-6
-	AWOD_p920_78	phospholipase A1 precursor	3.08696	1.062674429631752E-4
-	AWOD_p920_29	putative uncharacterized protein	3.05263	3.680142535056477E-4
-	AWOD_I_2224	putative transcriptional regulator, AraC family (fragment)	3	0.011769692066972443
-	AWOD_II_0707	putative uncharacterized protein	2.92308	0.012075752122152759
-	AWOD_p150_02	putative uncharacterized protein	2.81006	2.2386420770017113E-4
-	AWOD_p150_11	putative phage gene	2.80756	1.6088634007251984E-4
-	AWOD_I_2281	endoribonuclease L-PSP	2.77419	0.0012328745015653358
-	AWOD_II_0184	methyl-accepting chemotaxis protein	2.75	0.007438085103784212
-	AWOD_p920_51	putative uncharacterized protein	2.73684	0.004045586546281138
-	AWOD_II_0471	putative uncharacterized phage protein	2.72727	0.022660046516000093
-	AWOD_p920_16	hypothetical protein, putative conjugative transfer protein TrbC	2.71875	3.751833879553253E-4
-	AWOD_p920_55	putative acetyltransferase	2.70652	2.9457684611934785E-6
panC	AWOD_I_0426	pantothenate synthetase	2.59091	0.002998807167289514
-	AWOD_II_sRNA_008	putative sRNA	2.57143	0.016769771621960992
-	AWOD_p150_10	putative phage gene	2.55853	0.049239572033614745
trbB	AWOD_p920_19	conjugative transfer protein TrbB	2.51852	0.0151281972492351
mshD	AWOD_I_1685	MSHA pilin protein MshD	2.5	0.0012515314211886674
-	AWOD_II_1076	membrane protein	2.5	0.012636435514638797
traH	AWOD_p920_20	conjugative transfer protein TraH	2.46429	8.090674301799053E-5
ptsO	AWOD_I_2301	phosphocarrier protein NPr	2.40909	0.0032041765758112364
-	AWOD_II_0156	putative NAD- or NADP-dependent oxidoreductase	2.39286	0.008267197963213697
-	AWOD_I_1014	transposase, IS66 family	2.39233	0.0016111226946327283
hscB	AWOD_I_0595	Co-chaperone protein HscB	2.3913	0.01416605125650994
-	AWOD_II_0475	transposase, IS66 family	2.38529	0.0015924476144735177
-	AWOD_p72_07	putative uncharacterized protein	2.38283	3.0400261865657964E-7
-	AWOD_II_0211	transposase, IS66 family	2.38123	0.001583831943196993
-	AWOD_p920_68	putative uncharacterized protein (fragment)	2.38095	0.00517769528370013
-	AWOD_II_0725	transposase, IS66 family	2.36522	0.0014853641976041486
-	AWOD_II_0651	putative uncharacterized protein (fragment)	2.35294	0.023357952112855532
-	AWOD_II_0912	membrane protein	2.33333	0.021693487584582203
-	AWOD_I_1725	transposase, IS66 family	2.33065	5.609344022611605E-4
-	AWOD_I_0208	transposase, IS66 family	2.32768	0.0012897209562489208
-	AWOD_II_0634	transposase, IS66 family	2.32609	7.081679935436515E-4
-	AWOD_II_1265	NADPH-dependent FMN reductase	2.32353	0.02125407492323461
-	AWOD_I_1488	transposase, IS66 family	2.31989	6.245889511177961E-4
-	AWOD_I_1524	transposase, IS66 family	2.31978	6.965669729343805E-4
-	AWOD_p920_59	transposase (fragment)	2.31818	2.604597728777996E-4
-	AWOD_I_2124	transposase, IS66 family	2.31728	0.0014473465407974476
-	AWOD_I_1071	transposase, IS66 family	2.31608	7.968498892331623E-4
-	AWOD_p920_82	membrane protein	2.30556	6.566903624345168E-4
traD	AWOD_p920_23	conjugative transfer protein TraD	2.3	0.009598031428115902
-	AWOD_p920_11	putative uncharacterized protein	2.28889	0.023714188536474834
-	AWOD_p920_47	antirestriction protein	2.27778	3.1384349915187924E-4
-	AWOD_p920_60	transposase (pseudogene)	2.26829	0.003384502245109288
-	AWOD_II_0005	putative exported protein	2.25	0.01784039265215884
gph	AWOD_I_0313	phosphoglycolate phosphatase	2.24444	0.0010761815661217986
-	AWOD_p920_13	membrane protein	2.24242	0.03665921648205199
-	AWOD_II_0071	HTH-type transcriptional regulator, LysR-family	2.23077	0.005575697379909715
-	AWOD_II_0737	transposase, IS66 family	2.2186	0.006165113350712917
-	AWOD_II_0315	methyl-accepting chemotaxis protein	2.2	0.04916033864699449
-	AWOD_p920_90	putative uncharacterized protein (pseudogene)	2.15625	0.03732411599817698
-	AWOD_p920_41	phage integrase	2.15152	4.968505012951676E-4
traF	AWOD_p920_18	conjugative transfer protein TraF	2.13158	0.002547175882081483
-	AWOD_p920_61	putative toxin secretion ABC transporter, ATP-binding protein	2.12195	0.029257998230047676
-	AWOD_p920_50	putative uncharacterized protein	2.11111	0.016842714907522444
rpe	AWOD_I_0312	ribulose-phosphate 3-epimerase	2.1	0.0032763935697420047
-	AWOD_I_1270	putative cytoplasmic chaperone TorD	2.09091	0.02214165746547257
-	AWOD_I_sRNA_063	TPP riboswitch (THI element)	2.07143	0.011697778202832776
argI	AWOD_I_2278	ornithine carbamoyltransferase chain I	2.0625	0.0018981483327580994
-	AWOD_I_2275	putative uncharacterized protein	2.05714	0.007599943739941747
adhC	AWOD_I_0627	alcohol dehydrogenase class 3	2.04545	0.034303227776092786
-	AWOD_II_1255	putative uncharacterized phosphodiesterase	2.03846	0.04333577262778756
traC	AWOD_p920_08	conjugative transfer protein TraC	2.02703	0.04553577183846056
adhC	AWOD_I_0623	alcohol dehydrogenase class 3	2.01639	0.013715597050929843
-	AWOD_I_2375	putative chemotactic response regulator, CheC	2.01515	0.00721494142322526
fabG	AWOD_I_1863	3-oxoacyl-[acyl-carrier protein] reductase	2	0.03209043648560408
-	AWOD_II_0464	putative uncharacterized phage protein	2	0.020760952190360036
hcpA	AWOD_II_1060	secreted protein Hcp	2	0.03030637709511914
-	AWOD_p920_87	transposase, IS6 family	1.9969	9.510133010933761E-6
-	AWOD_p920_42	phage integrase	1.97143	0.007369634493420773
-	AWOD_p920_67	transposase, IS6 family	1.95858	1.1788133037677145E-5
-	AWOD_p920_84	transposase, IS6 family	1.95455	1.68114075992872E-5
