# Supplementary material for: Co-cultivation and transcriptome sequencing of two co-existing fish pathogens Moritella viscosa and Aliivibrio wodanis
Source: BMC Genomics. 2015 Jun 10;16(1):447. doi: 10.1186/s12864-015-1669-z (PMC4462113; doi:10.1186/s12864-015-1669-z)
Supplement: Additional file 5: — A. wodanis isolates screened for the presence of bacteriocin locus genes. [file 12864_2015_1669_MOESM5_ESM.xlsx]

## Sheet: Additional file 5
Additional File 5. A. wodanis isolates screened for the presence of bacteriocin locus genes
	Gene	AWOD_p920_0064	AWOD_p920_0063	AWOD_p920_0062	AWOD_p920_0061
	Forw. Primer	TGGCAGATCGTTATGGCTCT	TCAATGATGGACTTGCGGCT	CAACAGCTTGACCTGCTTGC	GCGTCTTATTGAGTGCGCAG
	Rev. Primer	GCCGCGATTTGTTCTGCTAA	ACCAGGTCCCATGCTAAAGC	ACTGTGATCGTTGGCTTGGA	ATAGGCAACCGGAACAGGTG
	Size PCR	131 bp	523 bp	551 bp	585 bp
A. wodanis	Isolation source	Bacteriocin maturation	Bacteriocin	Bacteriocin secretion hlyD	Bacteriocin secretion
06/09/139	Salmo salar	+	+	+	+
89/09/5532	Salmo salar	+	+	+	+
90/09/325	Salmo salar	+	+	+	+
88/09/441	Salmo salar	+	+	+	+
02/09/569	Salmo salar	-	-	850bp	(+)
01/09/401	Salmo salar	-	-	850bp	(+)
130426	Salmo salar	(+)	-	850bp	+
+ = Strong product of expected size
(+) = Weak product of expected size
- = No product
850 = Strong product 300 bp larger than expected
