# Supplementary material for: Co-cultivation and transcriptome sequencing of two co-existing fish pathogens Moritella viscosa and Aliivibrio wodanis
Source: BMC Genomics. 2015 Jun 10;16(1):447. doi: 10.1186/s12864-015-1669-z (PMC4462113; doi:10.1186/s12864-015-1669-z)
Supplement: Additional file 6: — Antimicrobial activity assays by cross streaking isolates on blood agar plates and by observing inhibition zones on the soft agar overlay. [file 12864_2015_1669_MOESM6_ESM.xlsx]

## Sheet: Additional File 6
	Additional File 6 Antimicrobial activity
	Isolates cross streaked	Antimicrobial activity from cross streaks on blood agar at 8°C*
		Mv 06/09/139	Mv 5450	Mv 3632	Mv 2528	Aw 06/09/139	Aw 89/09/5532	Aw 90/09/325	Aw 88/09/441	Aw 02/09/569	Aw 01/09/401	Aw 130426
	Mv 06/09/139	1		2					2		1	1
	Mv 5450				1			1	2			1
	Mv 3632				1	1	1	1
	Mv 2528	1						1	1
	Aw 06/09/139			1				1	1	2	3	2
	Aw 89/09/5532					1	1		2	2	3	3
	Aw 90/09/325					1	1	1	2	2	3	3
	Aw 02/09/569					4	4	4	3
	Aw 01/09/401			1		3	3	4	3
	Aw 130426					4	3	4	4
	*; 1, denotes inhibitin of growth where the two isolates are cross streaked.
	2, denotes inhibition of growth at and after the intersecting point (cross) for cross streaked isolates.
	3, denotes inhibition of growth of the cross streaked isolate 0-1 cm before the intersecting point (cross).
	4, denotes inhibition of growth of the cross streaked isolate > 1 cm before the intersecting point (cross).
	No inhibition was observed in empty cells
	Isolates spottet onto plates	Antimicrobial activity on bacteria plated onto a soft agar overlay at 8°C*
		Mv 06/09/139	Mv 5450	Mv 3632	Mv 2528	Aw 06/09/139	Aw 89/09/5532	Aw 90/09/325	Aw 88/09/441	Aw 02/09/569	Aw 01/09/401	Aw 130426
	Mv 06/09/139	-	-	-	-	-	-	-	-	-	-	-
	Mv 5450	-	-	-	-	-	-	-	-	-	-	-
	Mv 3632	-	-	-	-	-	-	-	-	-	-	-
	Mv 2528	-	-	-	-	-	-	-	-	-	-	-
	Aw 06/09/139	4	2	1	2	3	3	3	3	3	4	2
	Aw 89/09/5532	4	2	3	2	3	3	3	3	3	4	2
	Aw 90/09/325	4	2	3	3	3	3	3	3		4	2
	Aw 02/09/569		3	3	3	3	3		3		3	2
	Aw 01/09/401	-	-	-	-	-	-	-	-	-	-	-
	Aw 130426	-	-	-	-	-	-	-	-	-	-	-
	*; 1, denotes inhibition of the bacteria overlay on top the spottet colony.
	2, denotes an inhibition zone of the bacteria overlay surrounding the colony.
	3, denotes an inhibition zone in the overlay that extends < 1 cm in diameter around the spottet colony.
	4, denotes an inhibition zone in the overlay that extends > 1 cm in diameter around the spottet colony.
	The symbol "-" denotes that no inhibition could be observed, but the authors suspect that the spottet isolates were killed by the hot soft agar overlay.
	No inhibition was observed in empty cells
